# Supplementary material for: Beyond Invasion: How Phragmites australis Modifies Soil Architecture and Carbon Storage in Long Island Sound Salt Marshes
Source: Biology (Basel). 2026 Feb 11;15(4):315. doi: 10.3390/biology15040315 (PMC12938348; doi:10.3390/biology15040315)
Supplement: Supplementary file 1 [file biology-15-00315-s001.zip]

Archive with 1 entries (1 files):
- biology-4090408-supplementary.csv
