# Supplementary material for: Beyond Invasion: How Phragmites australis Modifies Soil Architecture and Carbon Storage in Long Island Sound Salt Marshes
Source: Biology (Basel). 2026 Feb 11;15(4):315. doi: 10.3390/biology15040315 (PMC12938348; doi:10.3390/biology15040315)
Supplement: Supplementary file 1 [file biology-15-00315-s001.zip › biology-4090408-supplementary.csv]

Sample	samplename	Species	Season	Core_area_cm2	soil core volume	Coredepth_cm	C_wt_percent	WW_g	ng_Ul	DW_g	Moisture	Bulk_density_gcm3	Carbon_g_ha
1	PA1	Phragmites australis	Spring	4.5216	20	4.423213022	4.489826196	23.39	142.5	11.67	49.89311672	0.5835	1158.799357
2	PA2	Phragmites australis	Spring	4.5216	10	2.211606511	13.61029552	14.15	194.7	4.23	29.89399293	0.423	1273.256149
3	PA3	Phragmites australis	Spring	4.5216	30	6.634819533	1.045374819	26.67	103.4	13.12	49.19385077	0.437333333	303.3288574
4	PA4	Phragmites australis	Spring	4.5216	20	4.423213022	9.639720076	20.64	158.4	7.07	34.25387597	0.3535	1507.272225
5	PA5	Phragmites australis	Spring	4.5216	20	4.423213022	5.292087063	23.22	228.3	8.67	37.33850129	0.4335	1014.738032
6	PA6	Phragmites australis	Spring	4.5216	60	13.26963907	5.114767188	66.16	24.6	28.18	42.59371221	0.469666667	3187.680013
7	PA7	Phragmites australis	Spring	4.5216	40	8.846426044	11.37789913	36.4	38.8	9.29	25.52197802	0.23225	2337.683186
8	PA8	Phragmites australis	Spring	4.5216	30	6.634819533	12.04258785	34.91	143.9	9.2	26.35348038	0.306666667	2450.278847
9	PA9	Phragmites australis	Spring	4.5216	50	11.05803255	12.5776221	50.38	249.7	14.06	27.90789996	0.2812	3911.035181
10	PA10	Phragmites australis	Spring	4.5216	50	11.05803255	6.12071382	61.18	135.9	23.69	38.72180451	0.4738	3206.823036
11	PA11	Phragmites australis	Summer	4.5216	122.0832	27	13.03537854	38.67	114.2	12.57	32.50581846	0.10296257	3623.821404
12	PA12	Phragmites australis	Summer	4.5216	117.5616	26	14.23926179	48.53	119.4	13.82	28.47723058	0.117555392	4352.145204
13	PA13	Phragmites australis	Summer	4.5216	122.0832	27	0.48374794	53	16.3	20.75	39.1509434	0.169966056	221.9959695
14	PA14	Phragmites australis	Summer	4.5216	124.344	27.5	8.173763446	54.7	88.6	24.07	44.00365631	0.193575886	4351.169628
15	PA15	Phragmites australis	Summer	4.5216	122.0832	27	10.42190273	57.67	112.8	24.22	41.99757239	0.198389295	5582.503625
16	PA16	Phragmites australis	Summer	4.5216	99.4752	22	7.08692445	34	121.9	14.84	43.64705882	0.149182912	2325.945658
17	PA17	Phragmites australis	Summer	4.5216	106.2576	23.5	6.141839879	70.06	114	36.19	51.65572367	0.340587403	4915.808241
18	PA18	Phragmites australis	Summer	4.5216	85.9104	19	19.85275857	27.2	118	6.37	23.41911765	0.074147018	2796.843409
19	PA19	Phragmites australis	Summer	4.5216	90.432	20	7.99547209	49.7	75.4	24.19	48.67203219	0.267493808	4277.478552
20	PA20	Phragmites australis	Summer	4.5216	90.432	20	7.075733862	39.09	90	9.27	23.71450499	0.102507962	1450.638116
21	PA21	Phragmites australis	Fall	4.5216	124.344	27.5	14.13127938	54.86	105.6	20.69	37.71418155	0.166393232	6466.210433
22	PA22	Phragmites australis	Fall	4.5216	113.04	25	6.793814774	39.85	97	11.5	28.85821832	0.1017339	1727.903182
23	PA23	Phragmites australis	Fall	4.5216	122.0832	27	7.914672671	59.35	18.3	25	42.12299916	0.204778381	4376.03541
24	PA24	Phragmites australis	Fall	4.5216	117.5616	26	6.495882973	52.64	62.4	32.7	62.12006079	0.27815205	4697.79223
25	PA25	Phragmites australis	Fall	4.5216	126.6048	28	10.63973424	52.78	100.8	16.8	31.83023873	0.132696391	3953.192138
26	PA26	Phragmites australis	Fall	4.5216	90.432	20	28.41790291	27.65	145.5	4	14.46654611	0.04423213	2513.968752
27	PA27	Phragmites australis	Fall	4.5216	67.824	15	11.48203131	26.95	27.2	9.4	34.87940631	0.138594008	2387.011109
28	PA28	Phragmites australis	Fall	4.5216	99.4752	22	6.012146165	31.9	78.4	13.5	42.31974922	0.135712218	1795.02772
29	PA29	Phragmites australis	Fall	4.5216	126.6048	28	8.932076438	38.66	104.8	12.5	32.33316089	0.098732434	2469.279813
30	PA30	Phragmites australis	Fall	4.5216	67.824	15	9.775111067	43.2	64.6	18.5	42.82407407	0.272764803	3999.459367
31	SA1	Sporobolus alterniflorus	Spring	4.5216	20	4.423213022	27.98570454	13.33	92.9	2.13	15.97899475	0.1065	1318.328704
32	SA2	Sporobolus alterniflorus	Spring	4.5216	20	4.423213022	27.74591379	16.08	351.5	2.64	16.41791045	0.132	1619.984351
33	SA3	Sporobolus alterniflorus	Spring	4.5216	20	4.423213022	9.409182988	16.23	118.1	3.26	20.08626001	0.163	678.3867777
34	SA4	Sporobolus alterniflorus	Spring	4.5216	20	4.423213022	24.40149089	17.08	228.3	2.92	17.09601874	0.146	1575.821687
35	SA5	Sporobolus alterniflorus	Spring	4.5216	30	6.634819533	26.47422886	25.81	20	3.25	12.5920186	0.108333333	1902.893744
36	SA6	Sporobolus alterniflorus	Spring	4.5216	30	6.634819533	14.94105071	30	13.9	6.16	20.53333333	0.205333333	2035.493459
37	SA7	Sporobolus alterniflorus	Spring	4.5216	40	8.846426044	14.67059758	37.06	83.6	4.76	12.8440367	0.119	1544.410042
38	SA8	Sporobolus alterniflorus	Spring	4.5216	40	8.846426044	26.45430936	37.72	71.5	3.84	10.18027572	0.096	2246.650476
39	SA9	Sporobolus alterniflorus	Spring	4.5216	40	8.846426044	6.209332989	46.8	21.7	20.47	43.73931624	0.51175	2811.063479
40	SA10	Sporobolus alterniflorus	Spring	4.5216	40	8.846426044	11.98294522	36.84	59.2	8.36	22.6927253	0.209	2215.530388
41	SA11	Sporobolus alterniflorus	Summer	4.5216	58.7808	13	16.4502912	45.39	46.1	10.39	22.89050452	0.176758397	3780.045234
42	SA12	Sporobolus alterniflorus	Summer	4.5216	72.3456	16	21.45751261	38.34	24.1	7.69	20.05738132	0.106295338	3649.333689
43	SA13	Sporobolus alterniflorus	Summer	4.5216	90.432	20	20.80718825	38.2	103.9	5.33	13.95287958	0.058939314	2452.722803
44	SA14	Sporobolus alterniflorus	Summer	4.5216	94.9536	21	20.80647195	40.99	103.7	5.78	14.10100024	0.060871836	2659.709111
45	SA15	Sporobolus alterniflorus	Summer	4.5216	99.4752	22	15.8122834	56.19	26.2	14.16	25.20021356	0.142347037	4951.829718
46	SA16	Sporobolus alterniflorus	Summer	4.5216	113.04	25	21.16925869	55.41	29.9	8.09	14.60025266	0.071567587	3787.581908
47	SA17	Sporobolus alterniflorus	Summer	4.5216	126.6048	28	2.404167544	51.63	2.1	27.39	53.050552	0.216342508	1456.346181
48	SA18	Sporobolus alterniflorus	Summer	4.5216	117.5616	26	31.97819337	47.53	36.7	5.9	12.41321271	0.050186455	4172.667623
49	SA19	Sporobolus alterniflorus	Summer	4.5216	131.1264	29	31.05124838	25.68	84.4	2.13	8.294392523	0.016243869	1462.737992
50	SA20	Sporobolus alterniflorus	Summer	4.5216	122.0832	27	26.48574516	52.02	49.7	8.32	15.99384852	0.068150245	4873.527058
51	SA21	Sporobolus alterniflorus	Fall	4.5216	94.9536	21	22.2779164	48.83	108.6	7.58	15.52324391	0.079828464	3734.664879
52	SA22	Sporobolus alterniflorus	Fall	4.5216	122.0832	27	11.75341282	52.19	86.9	12.79	24.50661046	0.10476462	3324.622935
53	SA23	Sporobolus alterniflorus	Fall	4.5216	131.1264	29	23.78787549	44.77	62.1	6.43	14.36229618	0.049036655	3382.785746
54	SA24	Sporobolus alterniflorus	Fall	4.5216	97.2144	21.5	30.63707658	34.68	46.2	3.93	11.33217993	0.04042611	2662.85633
55	SA25	Sporobolus alterniflorus	Fall	4.5216	103.9968	23	23.46715212	35.69	26.2	4.1	11.48781171	0.03942429	2127.904365
56	SA26	Sporobolus alterniflorus	Fall	4.5216	85.9104	19	31.72091282	34.64	20.6	2.84	8.198614319	0.033057697	1992.378617
57	SA27	Sporobolus alterniflorus	Fall	4.5216	126.6048	28	19.25937857	44.56	35.7	6.82	15.30520646	0.053868416	2904.922207
58	SA28	Sporobolus alterniflorus	Fall	4.5216	124.344	27.5	16.58488668	50.74	25.3	6.55	12.90894758	0.052676446	2402.490441
59	SA29	Sporobolus alterniflorus	Fall	4.5216	122.0832	27	22.04015049	48.88	58.4	7.42	15.18003273	0.060778223	3616.81519
60	SA30	Sporobolus alterniflorus	Fall	4.5216	126.6048	28	21.50622096	42.09	65.7	4.93	11.71299596	0.038940072	2344.870619
